# Supplementary material for: Advancing Precision Oncology in Hereditary Paraganglioma-Pheochromocytoma Syndromes: Integrated Interpretation and Data Sharing of the Germline and Tumor Genomes
Source: Cancers (Basel). 2024 Feb 26;16(5):947. doi: 10.3390/cancers16050947 (PMC10931192; doi:10.3390/cancers16050947)
Supplement: Supplementary file 1 [file cancers-16-00947-s001.zip]

Archive with 3 entries (3 files):
- Supplementary Table S1-  Demographic, personal, and familial cancer characteristics of patients in Cohort 1.xlsx
- Supplementary Table S2 - INT2GRATE _ HPPGL Variant Data for Patients  in Cohort 2 .xlsx
- Supplementary Table S3 - Distribution of cancer types in cases with apparent biallleic somatic inactivation of  SDHx genes in Cohort 3.xlsx
