# Supplementary material for: Advancing Precision Oncology in Hereditary Paraganglioma-Pheochromocytoma Syndromes: Integrated Interpretation and Data Sharing of the Germline and Tumor Genomes
Source: Cancers (Basel). 2024 Feb 26;16(5):947. doi: 10.3390/cancers16050947 (PMC10931192; doi:10.3390/cancers16050947)
Supplement: Supplementary file 1 [file cancers-16-00947-s001.zip › Supplementary Table S1- Demographic, personal, and familial cancer characteristics of patients in Cohort 1.xlsx]

## Sheet: Sheet1
	Supplementary Table S1- Demographic, personal, and familial cancer characteristics of patients in Cohort 1
	Subject	Sex	Personal Cancer History, Age at Diagnosis	Familial Cancer History	Ancestry
	1	F	GIST, 47	Neg	French Canadian
	2	F	GIST, 20	Neg	English French Canadian Irish
	3	F	GIST, 16	Neg	Dutch German French Canadian Scottish
	4	M	Medulloblastoma, 2 Astrocytoma, 19 Meningioma, 19	Neg	Indian
	5	F	GIST, 33	PGL in Mother at Age 49	Irish
	6	F	Colon Cancer, 53 Breast Cancer, 61 and 66	Neg	African American
	7	M	PGL, 47	Neg	French German Polish
	8	M	GIST, 22	Neg	Polish
	9	F	Chondrosarcoma, 69	Neg	Irish French Scottish Belgian
	10	M	Rhabdoid Intracranial Meningioma, Unknown Age	Neg	Ashkenazi Jewish
	11	F	GIST, 57	Neg	German Italian
	12	F	GIST, 46 Melanoma, 35 Papillary Thyroid Cancer, 55	Neg	German
	13	F	GIST, 15 PCC, 15	Neg	Polish French English Dutch German
	14	M	Cardiac PGL, 16	Neg	Irish German Scottish
	15	M	GIST, 46	Neg	French Canadian
	16	F	Breast Cancer, 65	Neg	Polish English Ashkenazi Jewish
	17	F	PCC, 37	Neg	African American
	18	M	PG, 11	Neg	Italian
	19	F	Papillary RCC, 49	Neg	European Russian Polish Ashkenazi Jewish
	20	F	GIST, 18 PG, 23	Neg	Laotian
	21	F	Carcinoid Tumor, 39	Neg	African American
	22	M	GIST, 12 PG, 17	Neg	French Canadian
	23	M	ACC, 33	PGL in Father at Age 34	Irish French Canadian
	24	F	PG, 37	Neg	Haitian
	25	M	Colon Cancer, 37	Neg	English Irish Dutch German
	26	F	Small Cell LG, 47	Neg	Polish
	27	F	Breast Cancer, 48	Neg	French Irish
	28	M	Paraspinous and Thoracic PGL, 16	Neg	European
	29	F	DCIS, 29 Sarcoma, 5 BCCs, Unknown Age	Neg	English Irish
	30	F	Malignant Pelvic PGL,14	Neg	German English Irish Italian Middle Eastern
	31	F	Endometrial Cancer, 54 Cervical Cancer, 49	Neg	Scottish Welsh Irish
	32	F	Pancreatic Neuroendocrine Tumor, 54 Papillary Thyroid Cancer, 55	Neg	Scottish French Irish English
	33	M	PG, 58	Neg	Scottish Canadian English German
	34	F	Serrated Polyposis Syndrome Colon Ca, 71	Neg	African American
	35	F	Ovarian Cancer, 52 Endometrial Cancer, 52 CLL, 63 BL, 65	Neg	French Canadian Irish
	36	F	STO, 38	Neg	El Salvador
	37	F	Endometrial Adenocarcinoma PCC, 37	Neg	English Scottish
	38	M	GIST, 13	Neg	Czech Irish German
	39	F	Colon Cancer, 35	Neg	Scottish English Irish French
	40	F	Lung Cancer, 59 Breast Cancer, 62	Neg	English Irish Lebanese
	41	M	Kidney Cancer, 48 Squamous Cell Carcinoma, 64	Neg	Irish English Polish
	42	F	Papillary Thyroid Carcinoma, 47	Neg	Unknown
	43	F	PGL, 62	Neg	French Canadian
	44	F	Glioblastoma, 28	Neg	German Norwegian Native American
	45	F	GIST, 22	Neg	Honduran
	46	F	Colon Cancer, Unknown Age Follicular Lymphoma, Unknown Age	Neg	French Canadian
	47	F	Breast Cancer, 35	Neg	Chinese
	48	F	Basal Cell Carcinoma, 46 Breast Cancer, 67 Stomach Cancer, 70	Neg	Canadian Irish
	49	F	Colon Cancer, 43	Neg	Haitian
	50	F	Cholangiocarcinoma, 44	Neg	Italian Irish
	51	M	GIST, 35	Neg	Dominican Republic Canary Islands Spain
	52	F	Rectal Cancer, 48	Neg	Dominican Republic
	53	M	Colon Cancer, 52	Neg	Irish French Canadian
	54	F	Unaffected, NA	Neg	Chinese
	55	F	Unaffected, NA	Neg	German French-Canadian Italian Irish French
	56	F	Breast Cancer, 61	Neg	Unknown
	57	F	Breast Cancer, 58 Lung Cancer, 58	Neg	Irish
	58	F	Melanoma, 36 Colon Cancer, 45 Breast cancer, 46 IPMN, 46	Neg	Ashkenazi Jewish
	59	M	GIST, Unknown Age PG, Unknown Age	Neg	Scottish English
	60	M	Colon Cancer, 56 Multiple Myeloma, 57	Neg	Puerto Rican African American
	61	M	GIST, Unknown Age	Neg	English Dutch Scottish
	62	F	Ovarian Cancer, 74 Squamous Cell Lung Cancer, Unknown Age	Neg	Italian
	63	M	GIST, 52	Neg	German talian
	64	F	Breast Cancer, 47 Endometrial Cancer, 63	Neg	Irish
	65	F	Breast Cancer, 43	Neg	Egyptian
	66	F	PGL, 15	Neg	Irish German Dutch Welsh Native American
	67	F	Breast Cancer, 54	Neg	English Irish Portuguese French Canadian
	68	F	Ovarian Cancer, 57	Neg	French French-Canadian Irish
	69	F	Breast Cancer, 66	Neg	Unknown
	70	F	Breast Cancer, 34	Neg	Italian
	71	F	Osteosarcoma, 11 AML, 14	Neg	Puerto Rican
	72	M	Prostate Cancer, 54	Neg	Dutch English German Scottish
	73	F	Ovarian Cancer, 62	Neg	Indian
	74	F	Colon Cancer, 44	Neg	French Native American German African American
	75	F	Breast Cancer, 53	Neg	Egyptian Italian
	76	M	Colon Cancer, 48	Neg	African American English
	77	F	Endometrial Cancer, 84	Neg	Irish
	78	F	Breast Cancer, 56	Neg	English
	79	F	Pancreatic Adenocarcinoma, 66	Neg	English
	80	M	Renal Cell Cancer, 14	Neg	English Spanish
	81	M	GE Junction Cancer, 53	Neg	Asian
	82	M	GIST, 35	PGL in Brother	German European
	83	F	Pancreatic Adenocarcinoma, 65	Neg	Canadian Irish
	84	F	Bile duct at 37 (from liver biopsy),	Neg	White Non-Hispanic
	85	F	Oncocytic Poorly Differentiated Thyroid Cancer, 64	Neg	White Non-Hispanic
	86	M	Pancreatic Adenocarcinoma, 72	Neg	Italian French Canadian
	87	M	Prostate Cancer, 52	Neg	Portuguese
	88	M	Pancreatic Adenocarcinoma, 75	Neg	Italian Irish French
	89	F	Cystic Nephroma, 15	Neg	Irish
	90	F	Pancreatic Adenocarcinoma, 64	Neg	Irish English
	91	M	Papillary Renal Cell Cancer, 15	Neg	Saudi Arabian
	92	M	Prostate Cancer, 72	Neg	French Canadian
	93	M	Right-Sided Carotid Body PGL-Benign, 17	PGL in Father	East European Ashkenazi Jewish American Indigenous Irish
	94	M	CLL, 41	Neg	Syrian Lebanese Italian Irish Scottish German
	95	M	Pancreatic Adenocarcinoma, 69	Neg	Scottish Irish Slovakian French
	96	F	Colon Cancer, 47	Neg	Brazilian
	97	M	Pancreatic Adenocarcinoma, 76	Neg	Lebanese
	98	F	Colon Cancer, 44	Neg	Polish Italian Irish
	99	F	Pancreatic Adenocarcinoma, 58	Neg	French Canadian European
	100	F	Breast Cancer, 58	Neg	White Non-Hispanic
	101	F	Endometrial Cancer, 71	Neg	White Non-Hispanic
	102	M	Colon Cancer, 45	Neg	Italian Czech Engish Irish Scottish
	103	F	Breast Cancer, 69 Melanoma, Unknown Age	Neg	Italian
	104	F	Breast Cancer, 53	Neg	Scottish Irish English
	105	F	Breast Cancer, 39	Neg	German Irish
	106	F	Pancreatic Adenocarcinoma, 75	Neg	English French German Italian
	107	M	PG-Malignant, 15	Neg	English Irish German Czech
	108	F	Breast Cancer, 48 and 68	Neg	Canadian Irish
	109	M	Colon Cancer, 36	Neg	German Irish Italian Scottish
	PGL:paraganglioma, PCC:pheochromocytoma, GIST:gastrointestinal stromal tumor, RCC:renal cell carcinoma, Neg: negative
