# Supplementary material for: Advancing Precision Oncology in Hereditary Paraganglioma-Pheochromocytoma Syndromes: Integrated Interpretation and Data Sharing of the Germline and Tumor Genomes
Source: Cancers (Basel). 2024 Feb 26;16(5):947. doi: 10.3390/cancers16050947 (PMC10931192; doi:10.3390/cancers16050947)
Supplement: Supplementary file 1 [file cancers-16-00947-s001.zip › Supplementary Table S2 - INT2GRATE _ HPPGL Variant Data for Patients in Cohort 2 .xlsx]

## Sheet: Sheet1
Supplementary Table S2 - INT2GRATE | HPPGL Variant Data for Patients in Cohort 2 (n=494)
Phase	Subject #	Sex	Personal history of PGL/PCC, +/- GIST	Parent of origin for SDHD Variant	Cancer Type (PGL/PCC, +/- GIST)	Age of earliest Dx	Familial Cancer History	Familial Cancer History (PGL/PCC, +/- GIST)	Age of earliest onset	SDHx Gene	Nucleotide alteration	Protein alteration	Copy number alteration	ACMG classification	SDHx Gene2	Nucleotide alteration2	Protein alteration2	Copy number alteration2	ACMG classification2	SDHx Gene3	Nucleotide alteration3	Protein alteration3	ACMG classification3	Copy number alteration3
2	110	F	No	Not tested	No	NA	No	No	NA	SDHD	c.244G>C	p.Ala82Pro		Uncertain significance
2	111	F	No	Not tested	No	NA	No	No	NA	SDHB			EX8del	Pathogenic
2	112	F	No	Not tested	No	NA	No	No	NA	SDHB			EX8del	Pathogenic
2	113	F	No	Not tested	No	NA	Yes	PG	42	SDHB			EX8del Gross Deletion	Pathogenic
2	116	F	No	Not tested	No	NA	No	No	NA	SDHB			EX8del Gross Deletion	Pathogenic
2	119	F	No	Not tested	No	NA	No	No	NA	SDHB	c.158G>A	p.Gly53Glu		Polymorphism
2	120	F	No	Not tested	No	NA	No	No	NA	SDHB	c.158G>A	p.Gly53Glu		Polymorphism
2	122	M	Yes	Father	PCC-benign	20	No	No	NA	SDHD	c.209G>T	p.R70M		Suspected deleterious
2	123	M	No	Not tested	No	NA	Yes	PG	55	SDHD	c.209G>T	p.R70M		Suspected deleterious
2	124	M	No	Not tested	No	NA	No	No	NA	SDHD	c.397G>C	p.Ala133Pro		Uncertain significance
2	125	F	No	Not tested	No	NA	No	No	NA	SDHA	c.812C>G	p.Thr271Ser		Uncertain significance
2	126	F	No	Not tested	No	NA	No	No	NA	SDHD	c.118A>C	p.Ile40Leu		Uncertain significance
2	127	M	Yes	Not tested	PGL	47	No	No	NA	SDHC	c.397C>T	p.R133*		Pathogenic
2	128	M	No	Not tested	No	NA	Yes	PG	NA	SDHC	c.397C>T	p.Arg133*		Pathogenic
2	129	F	No	Not tested	No	NA	No	No	NA	SDHB	c.158G>A	p.Gly53Glu		Polymorphism
2	130	M	No	Not tested	No	NA	No	No	NA	SDHB	c.600G>T	p.Trp200Cys		Pathogenic
2	131	F	No	Not tested	No	NA	No	No	NA	SDHB	c.600G>T	p.Trp200Cys		Pathogenic
2	132	F	No	Not tested	No	NA	No	No	NA	SDHB	c.600G>T	p.Trp200Cys		Pathogenic
2	133	F	No	Not tested	No	NA	No	No	NA	SDHA	c.991G>A	p.Ala331Thr		Favor polymorphism
2	134	F	No	Not tested	No	NA	No	No	NA	SDHD	c.118A>G	p.Ile40Val		Uncertain significance
2	135	F	No	Not tested	No	NA	No	No	NA	SDHD	c.118A>G	p.Ile40Val		Uncertain significance
2	136	F	No	Not tested	No	NA	No	No	NA	SDHA	c.91C>T	p.Arg31*		Pathogenic
2	137	F	No	Not tested	No	NA	No	No	NA	SDHA	c.1770C>T		Silent	Favor polymorphism
2	138	F	No	Not tested	No	NA	No	No	NA	SDHC	c.397C>T	p.Arg133*		Pathogenic
2	139	F	No	Not tested	No	NA	No	No	NA	SDHC	c.397C>T	p.Arg133*		Pathogenic
2	140	M	No	Not tested	No	NA	Yes	PG	NA	SDHC	c.397C>T	p.Arg133*		Pathogenic
2	141	F	No	Not tested	No	NA	No	No	NA	SDHA	c.1652C>T	p.Thr551Met		Uncertain significance
2	142	M	No	Not tested	No	NA	No	No	NA	SDHA	c.1754G>A	p.Arg585Gln		Pathogenic
2	143	F	No	Not tested	No	NA	No	No	NA	SDHD	c.278A>G	p.Tyr93Cys		Uncertain significance
2	144	F	No	Not tested	No	NA	No	No	NA	SDHD	c.278A>G	p.Tyr93Cys		Uncertain significance
2	145	F	No	Not tested	No	NA	No	No	NA	SDHD	c.278A>G	p.Tyr93Cys		Uncertain significance
2	146	M	No	Not tested	No	NA	No	No	NA	SDHB	c.79C>G	p.Arg27Gly		Favor polymorphism
2	147	F	No	Not tested	No	NA	No	No	NA	SDHB	c.158G>A	p.Gly53Glu		Uncertain significance
2	148	F	No	Not tested	No	NA	No	No	NA	SDHA	c.1176C>T		Silent	Favor polymorphism
2	149	M	No	Not tested	No	NA	No	No	NA	SDHB	c.380T>G	p.I127S		Pathogenic
2	150	F	No	Not tested	No	NA	No	No	NA	SDHB	c.709C>T	p.Pro237Ser		Uncertain significance
2	151	F	No	Not tested	No	NA	No	No	NA	SDHA	c.739A>G	p.Ile247Val		Uncertain significance
2	152	F	No	Not tested	No	NA	No	No	NA	SDHA	c.91C>T	p.Arg31*		Pathogenic
2	153	F	No	Not tested	No	NA	No	No	NA	SDHC	c.98C>T	p.Thr33Met		Uncertain significance
2	154	F	No	Not tested	No	NA	No	No	NA	SDHA	c.133G>A	p.Ala45Thr		Favor polymorphism
2	155	F	Yes	Not tested	PGL	37	No	No	NA	SDHB	c.72+1G>A			Pathogenic
2	156	M	No	Not tested	No	NA	Yes	PG	29	SDHB	c.72+1G>A			Pathogenic
2	157	F	No	Not tested	No	NA	No	No	NA	SDHB	c.72+1G>A			Pathogenic
2	160	F	No	Not tested	No	NA	No	No	NA	SDHB	c.380T>G	p.Ile127Ser		Pathogenic
2	162	F	No	Not tested	No	NA	No	No	NA	SDHA	c.955A>C	p.Ile319Leu		Uncertain significance
2	163	F	Yes	Not tested	PGL	17	No	No	NA	SDHB	c.423+1G>A		splice donor	Pathogenic
2	164	F	No	Not tested	No	NA	No	No	NA	SDHB	c.423+1G>A		Splice donor	Pathogenic
2	165	F	No	Not tested	No	NA	No	No	NA	SDHB	c.423+1G>A		Splice donor	Pathogenic
2	166	F	No	Not tested	No	NA	No	No	NA	SDHB	c.423+1G>A		Splice donor	Pathogenic
2	167	F	No	Not tested	No	NA	No	No	NA	SDHB	c.423+1G>A		Splice donor	Pathogenic
2	168	F	No	Not tested	No	NA	No	No	NA	SDHA	c.133G>A	p.Ala45Thr		Favor polymorphism
2	169	F	No	Not tested	No	NA	No	No	NA	SDHB	c.65G>T	p.Cys22Phe		Uncertain significance
2	170	M	No	Not tested	No	NA	No	No	NA	SDHA	c.205G>A	p.Ala69Thr		Uncertain significance
2	171	F	No	Not tested	No	NA	No	No	NA	SDHB	c.725G>A	p.Arg242His		Pathogenic
2	172	F	No	Not tested	No	NA	No	No	NA	SDHB			Duplication Entire sequence, Copy Number =3	Uncertain significance
2	173	F	No	Not tested	No	NA	No	No	NA	SDHB		p.R46X		Pathogenic
2	175	M	No	Not tested	No	NA	No	No	NA	SDHB	IVS4-3C>G (c.424-3C>G)			Pathogenic
2	176	M	No	Not tested	No	NA	Yes	PG	32	SDHB	IVS4-3C>G (c.424-3C>G)			Pathogenic
2	178	F	No	Not tested	No	NA	No	No	NA	SDHD		p.G96D		Pathogenic
2	179	M	No	Not tested	No	NA	No	No	NA	SDHB				Pathogenic
2	180	F	No	Not tested	No	NA	No	No	NA	SDHB	c.380T>G			Pathogenic
2	181	M	No	Not tested	No	NA	No	No	NA	SDHB				Pathogenic
2	183	F	No	Not tested	No	NA	No	No	NA	SDHD	c.57delG			Pathogenic
2	184	F	No	Not tested	No	NA	No	No	NA	SDHA	c.155C>T	p.Ser52Phe		Uncertain significance
2	185	F	Yes	Father	PGL	60	No	No	NA	SDHD	c.149A>G	p.H50R		Likely Benign	SDHA	c.1909-1G>A		Pathogenic
2	186	F	No	Not tested	No	NA	No	No	NA	SDHA	c.1909-1G>A			Pathogenic
2	187	F	No	Not tested	No	NA	No	No	NA	SDHA	c.25C>G	p.Arg9Gly		Uncertain significance
2	188	F	No	Not tested	No	NA	No	No	NA	SDHD	c.118A>C	p.I40L		Favor Polymorphism
2	189	F	No	Not tested	No	NA	No	No	NA	SDHD	c.118A>C	p.Ile40Leu		Uncertain significance
2	190	M	No	Not tested	No	NA	No	No	NA	SDHA	c.373G>C	p.Asp125His		Uncertain Significance
2	191	F	No	Not tested	No	NA	No	No	NA	SDHB	c.46A>C	p.Thr16Pro		Uncertain significance
2	192	F	No	Not tested	No	NA	No	No	NA	SDHAF2	c.2T>C	p.M1?		Uncertain significance
2	193	M	Yes	Not tested	PCC	38	No	No	NA	SDHD	c.18_21delGCTG	p.Leu7ValfsTer7		Pathogenic
2	194	F	Yes	Not tested	PCC	61	No	No	NA	SDHB	c.487T>C	p.Ser163Pro		Benign
2	195	F	Yes	Not tested	PGL	25	No	No	NA	SDHD	c.317G>A	p.Gly106Asp		Suspected deleterious
2	197	M	Yes	Not tested	PGL	27	No	No	NA	SDHB	IVS1+1G>T			Pathogenic
2	198	F	No	Not tested	No	NA	No	No	NA	SDHB	IVS1+1G>T			Pathogenic
2	202	F	No	Not tested	No	NA	No	No	NA	SDHA	c.955A>C	p.Ile319Leu		Uncertain Significance
2	204	F	No	Not tested	No	NA	No	No	NA	SDHB	c.650G>A	p.Arg217His		Suspected deleterious
2	205	F	No	Not tested	No	NA	No	No	NA	SDHB	c.650G>A	p.Arg217His		Suspected deleterious
2	206	M	No	Not tested	No	NA	No	No	NA	SDHD	c.337_340delGACT	p.Asp113Metfs*21		Pathogenic
2	208	F	No	Not tested	No	NA	No	No	NA	SDHA	c.1973C>T	p.Pro658Leu		Uncertain significance
2	209	F	No	Not tested	No	NA	No	No	NA	SDHA	c.1724C>T	p.Ala575Val		Uncertain significance
2	210	F	Yes	Not tested	PCC	55	No	No	NA	SDHB	c.487T>C	p.Ser163Pro		Favor polymorphism
2	211	F	Yes	Not tested	PGL	43	No	No	NA	SDHC	c.397C>T	p.R133*		Pathogenic
2	212	F	No	Not tested	No	NA	No	No	NA	SDHC	c.397C>T	p.R133*		Pathogenic
2	213	F	No	Not tested	No	NA	No	No	NA	SDHA	c.456+6G>T		Intronic	Favor polymorphism
2	214	F	Yes	Not tested	PGL	48	No	No	NA	SDHB	c.8C>G	p.A3G		Benign
2	216	F	No	Not tested	No	NA	No	No	NA	SDHA	c.101A>G	p.H34R		Uncertain significance
2	217	F	No	Not tested	No	NA	No	No	NA	SDHC	c.397C>T	p.R133*		Pathogenic
2	218	F	No	Not tested	No	NA	No	No	NA	SDHC	c.397C>T	p.R133*		Pathogenic
2	219	M	No	Not tested	No	NA	No	No	NA	SDHC	c.397C>T	p.R133*		Pathogenic
2	220	M	No	Not tested	No	NA	No	No	NA	SDHC	c.397C>T	p.R133*		Pathogenic
2	221	M	No	Not tested	No	NA	No	No	NA	SDHD	c.388dupG			Pathogenic
2	223	M	No	Not tested	No	NA	No	No	NA	SDHA	c.1151C>G	p.S384*		Pathogenic
2	224	F	No	Not tested	No	NA	No	No	NA	SDHA	c.919A>G	p.Ile307Val		Uncertain significance
2	225	F	No	Not tested	No	NA	No	No	NA	SDHB	c.440A>G	p.Tyr147Cys		Uncertain significance
2	226	M	No	Not tested	No	NA	No	No	NA	SDHB				Uncertain significance
2	227	F	Yes	Not tested	PGL	44	No	No	NA	SDHB			EX8del	Pathogenic
2	228	M	No	Not tested	No	NA	No	No	NA	SDHB			EX8del	Pathogenic
2	229	M	No	Not tested	No	NA	No	No	NA	SDHB			EX8del	Pathogenic
2	231	M	No	Not tested	No	NA	No	No	NA	SDHB	c.158G>A	p.Gly53Glu		Polymorphism
2	232	F	No	Not tested	No	NA	No	No	NA	SDHB	c.527A>G	p.Glu176Gly		Uncertain significance
2	233	M	Yes	Not tested	PCC	70	No	No	NA	SDHD	c.274G>T	p.Asp92Tyr		Pathogenic
2	234	F	No	Not tested	No	NA	No	No	NA	SDHC	c.490A>T	p.Met164Leu		Favor polymorphism
2	235	F	No	Not tested	No	NA	No	No	NA	SDHA	c.1724C>T	p.Ala575Val		Uncertain significance
2	236	F	No	Not tested	No	NA	No	No	NA	SDHA	c.1979C>G	p.Ala660Gly		Uncertain significance
2	237	F	No	Not tested	No	NA	No	No	NA	SDHB	c.725G>A	p.Arg242His		Pathogenic
2	238	F	No	Not tested	No	NA	No	No	NA	SDHB	c.725G>A	p.Arg242His		Pathogenic
2	239	M	No	Not tested	No	NA	No	No	NA	SDHB	c.725G>A	p.Arg242His		Pathogenic
2	240	M	Yes	Not tested	PGL	34	No	No	NA	SDHD		p.P81L		Pathogenic
2	242	F	No	Not tested	No	NA	No	No	NA	SDHAF2	c.52A>G	p.Arg18Gly		Uncertain significance
2	243	F	No	Not tested	No	NA	No	No	NA	SDHB	c.418G>T	p.V140F		Pathogenic
2	245	F	No	Not tested	No	NA	No	No	NA	SDHA	c.724G>A	p.Gly242Arg		Uncertain significance
2	246	F	No	Not tested	No	NA	No	No	NA	SDHB				Pathogenic
2	247	F	No	Not tested	No	NA	No	No	NA	SDHB		p.L240P		Uncertain significance
2	248	F	Yes	Not tested	PGL-malignant	50	No	No	NA	SDHB			308 T>G codon 127	Pathogenic
2	249	F	No	Not tested	No	NA	No	No	NA	SDHA	c.1346C>G	p.A449G		Uncertain significance
2	250	F	Yes	Not tested	PGL	38	No	No	NA	SDHC	c.397C>T	p.R133X		Pathogenic
2	251	M	No	Not tested	No	NA	No	No	NA	SDHC			5'UTR_EX6 del	Pathogenic
2	252	M	No	Not tested	No	NA	No	No	NA	SDHC				Pathogenic
2	255	F	No	Not tested	No	NA	No	No	NA	SDHA		p.T308M		Uncertain significance
2	256	F	No	Not tested	No	NA	No	No	NA	SDHB	c.600G>T	p.W200C		Pathogenic
2	258	F	No	Not tested	No	NA	No	No	NA	SDHB	c.590C>G	p.Pro197Arg		Pathogenic
2	259	M	No	Not tested	No	NA	No	No	NA	SDHB	c.423+1G>A			Pathogenic
2	260	F	No	Not tested	No	NA	Yes	PG	32	SDHB	c.423+1G>A			Pathogenic
2	261	F	No	Not tested	No	NA	No	No	NA	SDHB	c.423+1G>A			Pathogenic
2	262	M	No	Not tested	No	NA	No	No	NA	SDHB	c.423+1G>A			Pathogenic
2	263	F	No	Not tested	No	NA	No	No	NA	SDHB	c.423+1G>A			Pathogenic
2	264	F	No	Not tested	No	NA	No	No	NA	SDHB	c.423+1G>A			Pathogenic
2	269	F	No	Not tested	No	NA	No	No	NA	SDHB			IVS201-36	Favor polymorphism
2	270	F	Yes	Not tested	PGL	43	No	No	NA	SDHC				Pathogenic
2	271	M	Yes	Not tested	PGL	38	No	No	NA	SDHA	c.667delG			Pathogenic
2	272	F	No	Not tested	No	NA	No	No	NA	SDHB	c.158G>A	p.Gly53Glu		Polymorphism
2	273	F	Yes	Not tested	PCC	38	No	No	NA	SDHB	c.415C>T	p.L139F		Suspected deleterious
2	274	F	No	Not tested	No	NA	Yes	PG	33	SDHB	c.415C>T	p.L139F		Suspected deleterious
2	275	F	No	Not tested	No	NA	No	No	NA	SDHB	c.415C>T	p.L139F		Suspected deleterious
2	276	F	No	Not tested	No	NA	No	No	NA	SDHB			ex2_8del	Pathogenic
2	277	F	No	Not tested	No	NA	No	No	NA	SDHB			EX2_8del	Pathogenic
2	280	M	No	Not tested	No	NA	No	No	NA	SDHB	c.605_609dupACGGA			Pathogenic
2	281	M	No	Not tested	No	NA	Yes	PG	38	SDHB	c.905_909dupACGGA			Pathogenic
2	283	M	No	Not tested	No	NA	No	No	NA	SDHB	c.905_909dupACGGA			Pathogenic
2	284	F	No	Not tested	No	NA	No	No	NA	SDHA	c.1534C>T	p.Arg512Ter		Pathogenic
2	285	M	No	Not tested	No	NA	No	No	NA	SDHA		p.R31X		Pathogenic
2	287	F	Yes	Not tested	PGL	47	No	No	NA	SDHB	c.269G>A	p.R90Q		Pathogenic
2	288	F	No	Not tested	No	NA	No	No	NA	SDHB	c.269G>A	p.R90Q		Pathogenic
2	289	M	No	Not tested	No	NA	No	No	NA	SDHB	c.269G>A	p.R90Q		Pathogenic
2	290	M	No	Not tested	No	NA	No	No	NA	SDHB	c.268C>T	p.R90X		Pathogenic
2	292	M	No	Not tested	No	NA	No	No	NA	SDHB	c.575G>C	p.Cys192Ser		Pathogenic
2	294	F	No	Not tested	No	NA	No	No	NA	SDHB		p.W200X		Pathogenic
2	297	M	No	Not tested	No	NA	No	No	NA	SDHB	c.72+1G>T			Pathogenic
2	298	M	No	Not tested	No	NA	Yes	PG	26	SDHB	c.72+1G>T			Pathogenic
2	299	M	No	Not tested	No	NA	No	No	NA	SDHB	c.72+1G>T			Pathogenic
2	300	F	No	Not tested	No	NA	No	No	NA	SDHB	c.200+3G>C	p.L65H	Haplotype, Likely Pathogenic	Pathogenic
2	301	F	No	Not tested	No	NA	No	No	NA	SDHB	c.136C>T	p.Arg46X		Pathogenic
2	302	F	Yes	Not tested	PGL	12	No	No	NA	SDHB	c.587G>A	p.Cys196Tyr		Pathogenic
2	303	M	No	Not tested	No	NA	No	No	NA	SDHB	c.380T>G	p.Ile127Ser		Pathogenic
2	304	M	No	Not tested	No	NA	No	No	NA	SDHB	c.380T>G	p.Ile127Ser		Pathogenic
2	305	F	Yes	Not tested	PGL	16	No	No	NA	SDHB			5'UTR_EX8del	Pathogenic
2	306	F	No	Not tested	No	NA	No	No	NA	SDHB			5'UTR_EX8del	Pathogenic
2	307	F	No	Not tested	No	NA	No	No	NA	SDHC		p.R15X		Pathogenic
2	308	F	No	Not tested	No	NA	No	No	NA	SDHC		p.R15x		Pathogenic
2	309	F	No	Not tested	No	NA	No	No	NA	SDHC		p.R15X		Pathogenic
2	310	F	No	Not tested	No	NA	No	No	NA	SDHC	c.329C>T	p.Pro110Leu		Uncertain significance
2	311	F	No	Not tested	No	NA	No	No	NA	SDHD	c.118A>C	p.I40L		Favor polymorphism
2	312	F	No	Not tested	No	NA	No	No	NA	SDHB	c.395A>G	p.His132Arg		Uncertain significance
2	313	F	No	Not tested	No	NA	No	No	NA	SDHD	c.118A>C	p.Ile40Leu		Uncertain significance
2	314	F	No	Not tested	No	NA	No	No	NA	SDHA	c.442G>A	p.Ala148Thr		Uncertain significance
2	315	F	No	Not tested	No	NA	No	No	NA	SDHB	c.380T>G	p.Ile127Ser		Pathogenic
2	316	F	No	Not tested	No	NA	No	No	NA	SDHB	c.380T>G	p.Ile127Ser		Pathogenic
2	317	F	No	Not tested	No	NA	No	No	NA	SDHB	c.380T>G	p.Ile127Ser		Pathogenic
2	319	F	No	Not tested	No	NA	No	No	NA	SDHB	c.158G>A	p.Gly53Glu		Polymorphism
2	320	F	No	Not tested	No	NA	No	No	NA	SDHC	c.397C>T	p.R133X		Pathogenic
2	321	M	No	Not tested	No	NA	No	No	NA	SDHC	c.397C>T	p.R133X		Pathogenic
2	322	F	No	Not tested	No	NA	No	No	NA	SDHC	c.397C>T	p.R133X		Pathogenic
2	324	F	No	Not tested	No	NA	No	No	NA	SDHB	c.782A>C	p.Lys261Thr		Uncertain significance
2	325	F	No	Not tested	No	NA	No	No	NA	SDHB	c.50C>T	p.Thr17Ile		Uncertain significance
2	326	F	No	Not tested	No	NA	No	No	NA	SDHA	c.1261-5delinsGAAA		Intronic	Favor polymorphism
2	327	F	No	Not tested	No	NA	No	No	NA	SDHA	c.1261-5delinsGAAA		Intronic	Favor polymorphism
2	328	F	No	Not tested	No	NA	No	No	NA	SDHA	c.456+6G>T		Intronic	Favor polymorphism
2	329	F	No	Not tested	No	NA	No	No	NA	SDHC	c.98C>T	p.Thr33Met		Uncertain significance
2	330	F	No	Not tested	No	NA	No	No	NA	SDHA	c.445G>A	p.Ala149Thr		Uncertain significance
2	331	F	No	Not tested	No	NA	No	No	NA	SDHA	c.722_726delACGGG	p.Asp241Valfs*78		Pathogenic
2	333	M	No	Not tested	No	NA	No	No	NA	SDHB	c.317A>G	p.Asn106Ser		Uncertain significance
2	334	F	No	Not tested	No	NA	No	No	NA	SDHA	c.589G>C	p.Gly197Arg		Uncertain significance
2	335	F	No	Not tested	No	NA	No	No	NA	SDHA	c.471C>T		Silent	Favor polymorphism
2	336	F	No	Not tested	No	NA	No	No	NA	SDHA	c.1055G>A	p.Arg352Gln		Uncertain significance
2	337	F	No	Not tested	No	NA	No	No	NA	SDHA	c.1961G>C	p.Cys654Ser		Uncertain significance
2	338	F	No	Not tested	No	NA	No	No	NA	SDHA	c.313-7T>C		Intronic	Favor polymorphism
2	339	F	No	Not tested	No	NA	No	No	NA	SDHA	c.260C>T	p.Thr87Ile		Uncertain significance
2	340	F	No	Not tested	No	NA	No	No	NA	SDHB	c.481G>A	p.Asp161Asn		Uncertain significance
2	341	F	No	Not tested	No	NA	No	No	NA	SDHA	c.1889T>C	p.Val630Ala		Uncertain significance
2	342	F	No	Not tested	No	NA	No	No	NA	SDHA	c.1432+4A>G		Intronic	Uncertain significance
2	343	F	No	Not tested	No	NA	No	No	NA	SDHA	c.935G>A	p.Arg312His		Uncertain significance
2	344	F	Yes	Not tested	PG-benign	17	No	No	NA	SDHB	c.399dupG	p.Tyr134Valfs*21		Pathogenic
2	345	F	No	Not tested	No	NA	No	No	NA	SDHA	c.1393C>T	p.Arg465Trp		Uncertain significance
2	346	F	No	Not tested	No	NA	No	No	NA	SDHB	c.634C>T	p.Leu212Phe		Uncertain significance
2	348	F	No	Not tested	No	NA	No	No	NA	SDHC	c.295T>C	p.Tyr99His		Uncertain significance
2	349	F	No	Not tested	No	NA	No	No	NA	SDHA	c.869T>C	p.Leu290Pro		Uncertain significance
2	350	F	No	Not tested	No	NA	No	No	NA	SDHA	c.587C>T	p.Thr196Ile		Uncertain significance	SDHB			Uncertain significance	Duplication (Entire sequence), copy number= 3
2	351	F	Yes	Not tested	PGL	19	No	No	NA	SDHA	c.2T>G	p.Met1?		Pathogenic
2	352	F	No	Not tested	No	NA	No	No	NA	SDHA	c.1055G>A	p.Arg352Gln		Uncertain significance
2	353	M	No	Not tested	No	NA	No	No	NA	SDHA	c.1798C>T	p.Arg600Trp		Uncertain significance
2	354	F	No	Not tested	No	NA	No	No	NA	SDHC	c.43C>T	p.Arg15*		Pathogenic
2	355	M	No	Not tested	No	NA	No	No	NA	SDHA	c.133G>A	p.Ala45Thr		Favor polymorphism
2	356	F	No	Not tested	No	NA	No	No	NA	SDHC	c.43C>T	p.Arg15*		Pathogenic
2	357	F	No	Not tested	No	NA	No	No	NA	SDHD	c.278A>G	p.Tyr93Cys		Uncertain significance
2	358	F	No	Not tested	No	NA	No	No	NA	SDHA	c.1979C>G	p.Ala660Gly		Favor polymorphism
2	359	M	No	Not tested	No	NA	No	No	NA	SDHA	c.373G>C	p.D125H		Uncertain significance
2	360	M	No	Not tested	No	NA	No	No	NA	SDHA	c.706G>A	p.Ala236Thr		Uncertain Significance
2	361	F	No	Not tested	No	NA	No	No	NA	SDHC	c.98C>T	p.Thr33Met		Uncertain significance
2	362	M	No	Not tested	No	NA	No	No	NA	SDHA	c.830C>T	p.T277M		Uncertain significance
2	363	F	No	Not tested	No	NA	No	No	NA	SDHA	c.464A>G	p.Asn155Ser		Uncertain significance
2	364	F	No	Not tested	No	NA	No	No	NA	SDHA	c.464A>G	p.Asn155Ser		Uncertain significance
2	365	F	No	Not tested	No	NA	No	No	NA	SDHA	c.1915C>G	p.Leu639Val		Uncertain significance
2	366	F	No	Not tested	No	NA	No	No	NA	SDHA	c.667delG	p.Asp223Ilefs*3		Pathogenic
2	367	F	No	Not tested	No	NA	No	No	NA	SDHC	c.238G>A	p.Ala80Thr		Uncertain significance
2	368	F	No	Not tested	No	NA	No	No	NA	SDHA	c.106A>G	p.Thr36Ala		Uncertain significance
2	369	F	No	Not tested	No	NA	No	No	NA	SDHA	c.127G>A	p.Ala43Thr		Uncertain significance
2	370	F	No	Not tested	No	NA	No	No	NA	SDHA	c.1979C>G	p.Ala660Gly		Favor polymorphism
2	371	F	No	Not tested	No	NA	No	No	NA	SDHA	c.955A>C	p.Ile319Leu		Uncertain significance
2	372	F	No	Not tested	No	NA	No	No	NA	SDHA	c.64-3C>T		Intronic	Uncertain significance
2	373	F	No	Not tested	No	NA	No	No	NA	SDHA	c.454G>A	p.Glu152Lys		Uncertain significance
2	374	F	No	Not tested	No	NA	No	No	NA	SDHB	c.112C>T	p.Arg38Cys		Uncertain significance
2	375	M	No	Not tested	No	NA	No	No	NA	SDHA	c.1684C>A	p.Leu562Met		Uncertain significance
2	376	F	Yes	Not tested	PGL	23	No	No	NA	SDHA	c.562C>T	p.Arg188Trp		Suspected deleterious
2	377	M	No	Not tested	No	NA	No	No	NA	SDHB	c.79C>G	p.Arg27Gly		Favor polymorphism
2	378	F	No	Not tested	No	NA	No	No	NA	SDHC	c.292T>G	p.Ser98Ala		Uncertain significance
2	379	M	No	Not tested	No	NA	No	No	NA	SDHAF2	c.487G>C	p.E163Q		Uncertain significance
2	380	F	No	Not tested	No	NA	No	No	NA	SDHA	c.1751C>T	p.Ala584Val		Uncertain significance
2	381	F	No	Not tested	No	NA	No	No	NA	SDHA	c.1493A>G	p.Lys498Arg		Uncertain significance
2	382	F	No	Not tested	No	NA	No	No	NA	SDHAF2	c.29C>T	p.Ser10Leu		Uncertain significance	MAX	c.1246A>G	p.Ala105Val	Uncertain significance
2	383	F	No	Not tested	No	NA	No	No	NA	SDHA	c.1272C>G	p.His424Gln		Uncertain significance
2	384	F	No	Not tested	No	NA	No	No	NA	SDHA	c.133G>A	p.Ala45Thr		Favor polymorphism
2	385	F	No	Not tested	No	NA	No	No	NA	SDHB	c.380T>G	p.I127S		Pathogenic
2	386	M	No	Not tested	No	NA	Yes	PG-malignant	NA	SDHB	c.380T>G	p.I127S		Pathogenic
2	387	F	No	Not tested	No	NA	No	No	NA	SDHB	c.380T>G	p.I127S		Pathogenic
2	388	F	No	Not tested	No	NA	No	No	NA	SDHA	c.1409G>A	p.Ser470Asn		Uncertain significance
2	389	M	No	Not tested	No	NA	No	No	NA	SDHA	c.1532T>C	p.Leu511Pro		Uncertain significance
2	390	M	No	Not tested	No	NA	No	No	NA	SDHA	c.955A>C	p.Ile319Leu		Uncertain significance
2	391	F	No	Not tested	No	NA	No	No	NA	SDHAF2	c.327T>G	p.Ile109Met		Uncertain significance
2	392	F	No	Not tested	No	NA	No	No	NA	SDHA	c.1751C>T	p.Ala584Val		Uncertain significance
2	393	M	No	Not tested	No	NA	No	No	NA	SDHA				Uncertain significance
2	394	F	No	Not tested	No	NA	No	No	NA	SDHA	c.1753C>T	p.Arg585Trp		Pathogenic
2	395	M	No	Not tested	No	NA	No	No	NA	SDHB			Deletion Exon 1	Pathogenic
2	396	F	No	Not tested	No	NA	No	No	NA	SDHA	c.1696C>G	p.Leu566Val		Uncertain significance
2	397	F	No	Not tested	No	NA	No	No	NA	SDHA	c.1526_1527delinsGA	p.Ser509*		Pathogenic
2	398	F	No	Not tested	No	NA	No	No	NA	SDHA	c.1115C>G	p.P372R		Uncertain significance
2	399	F	No	Not tested	No	NA	No	No	NA	SDHA	c.1724C>T	p.Ala575Val		Uncertain significance
2	400	F	No	Not tested	No	NA	No	No	NA	SDHB			Deletion Entire sequence	Suspected deleterious	SDHC			Uncertain significance	Gain (Entire sequence), copy number = 3
2	401	F	Yes	Not tested	PG-benign	28	No	No	NA	SDHD	c.209G>C	p.R70T		Suspected deleterious
2	404	F	No	Not tested	No	NA	No	No	NA	SDHA	c.830C>T	p.T277M		Uncertain significance
2	405	F	No	Not tested	No	NA	No	No	NA	SDHD	c.433C>A	p.His145Asn		Uncertain significance
2	406	F	No	Not tested	No	NA	No	No	NA	SDHA	c.5C>A	p.Ser2*		Pathogenic
2	407	F	No	Not tested	No	NA	No	No	NA	SDHA	c.1771G>A	p.Ala591Thr		Uncertain significance
2	408	F	No	Not tested	No	NA	No	No	NA	SDHA	c.1979C>G	p.Ala660Gly		Favor polymorphism
2	409	M	No	Not tested	No	NA	No	No	NA	SDHA	c.1973C>T	p.Pro658Leu		Uncertain significance
2	410	M	No	Not tested	No	NA	No	No	NA	SDHB	c.704A>G	p.Gln235Arg		Uncertain significance
2	411	F	No	Not tested	No	NA	No	No	NA	SDHC	c.372C>A	p.Leu124		Uncertain significance
2	412	M	No	Not tested	No	NA	No	No	NA	SDHAF2	c.476A>C	p.Glu159Ala		Uncertain significance
2	413	F	No	Not tested	No	NA	No	No	NA	SDHC	c.197C>T	p.Ala66Val		Uncertain significance
2	414	F	No	Not tested	No	NA	No	No	NA	SDHB	c.135T>G	p.Tyr45*	possibly mosaic	Pathogenic
2	415	F	No	Not tested	No	NA	No	No	NA	SDHA	c.267T>A	p.C89*		Pathogenic
2	416	F	No	Not tested	No	NA	No	No	NA	SDHA	c.267T>A	p.C89*		Pathogenic
2	417	M	No	Not tested	No	NA	No	No	NA	SDHA	c.267T>A	p.Cys89*		Pathogenic
2	418	F	No	Not tested	No	NA	No	No	NA	SDHA	c.267T>A	p.Cys89*		Pathogenic
2	419	F	No	Not tested	No	NA	No	No	NA	SDHA	c.267T>A	p.Cys89*		Pathogenic
2	420	F	No	Not tested	No	NA	No	No	NA	SDHAF2	c.52A>G	p.R18G		Uncertain significance
2	421	M	No	Not tested	No	NA	No	No	NA	SDHB	c.380T>G	p.Ile127Ser		Pathogenic
2	423	F	No	Not tested	No	NA	No	No	NA	SDHA	c.1000G>A	p.Ala334Thr		Uncertain significance
2	424	F	No	Not tested	No	NA	No	No	NA	SDHB	c.530G>A	p.Arg177His		Uncertain significance
2	425	M	No	Not tested	No	NA	Yes	PG	20	SDHB	c.137G>A	p.R46Q		Pathogenic
2	426	M	No	Not tested	No	NA	No	No	NA	SDHB	c.137G>A	p.Arg46Gln		Pathogenic
2	427	M	No	Not tested	No	NA	No	No	NA	SDHC			EX6_3'UTRdel	Pathogenic
2	428	M	No	Not tested	No	NA	No	No	NA	SDHA	c.313-7T>C		Intronic	Favor polymorphism	RET	c.3113C>T	p.Thr1038Ile	Uncertain significance
2	429	F	Yes	Not tested	PGL	35	No	No	NA	SDHAF2	c.233G>A	p.G78E		Suspected deleterious
2	430	M	No	Not tested	No	NA	No	No	NA	SDHAF2	c.233G>A	p.G78E		Suspected deleterious	RET	c.874G>A	p.V292M	Uncertain significance
2	431	F	No	Not tested	No	NA	No	No	NA	SDHC	c.166A>C	p.Ile56Leu		Uncertain significance
2	432	F	Yes	Not tested	PCC	39	No	No	NA	SDHC	c.397C>T	p.Arg133*		Pathogenic
2	433	F	No	Not tested	No	NA	No	No	NA	SDHC	c.397C>T	p.Arg133*		Pathogenic
2	434	F	No	Not tested	No	NA	No	No	NA	SDHD	c.158C>T	p.P53L		Uncertain significance
2	435	F	No	Not tested	No	NA	No	No	NA	SDHA	c.223C>T	p.Arg75*		Pathogenic
2	436	F	No	Not tested	No	NA	No	No	NA	SDHD	c.146T>C	p.I49T	two SDHD alterations on same chromosome	Uncertain significance	SDHD	c.151T>A	p.L51M	Uncertain significance	two SDHD alterations on same chromosome
2	437	F	No	Not tested	No	NA	No	No	NA	SDHA	c.730A>G	p.Ile244Val		Uncertain significance
2	438	F	No	Not tested	No	NA	No	No	NA	SDHA	c.1176C>T		Silent	Favor polymorphism
2	439	F	No	Not tested	No	NA	No	No	NA	SDHA	c.1886A>G	p.Tyr629Cys		Uncertain significance
2	440	F	No	Not tested	No	NA	No	No	NA	SDHA	c.464A>G	p.N155S		Uncertain significance
2	441	F	No	Not tested	No	NA	No	No	NA	SDHC			5'UTR_3'UTRdel, low level pathogenic mutation, could be due to mosaicism	Pathogenic
2	442	M	No	Not tested	No	NA	No	No	NA	SDHAF2	c.96A>T	p.Arg32Ser		Uncertain significance
2	443	F	No	Not tested	No	NA	No	No	NA	SDHC	c.25G>A	p.Val9Ile		Uncertain significance
2	444	F	No	Not tested	No	NA	No	No	NA	SDHB	c.440A>G	p.Tyr147Cys		Uncertain significance
2	445	F	No	Not tested	No	NA	No	No	NA	SDHA	c.287C>T	p.T96I		Uncertain significance
2	446	F	No	Not tested	No	NA	No	No	NA	SDHA	c.1532T>C	p.L511P		Uncertain significance
2	447	F	No	Not tested	No	NA	No	No	NA	SDHD	c.133G>A	p.G45R		Uncertain significance
2	448	M	No	Not tested	No	NA	No	No	NA	SDHA	c.1115C>G	p.P372R		Uncertain significance	MAX	c.14A>G	p.D5G	Uncertain significance
2	449	M	No	Not tested	No	NA	No	No	NA	SDHB	c.600G>T	p.Trp200Cys		Pathogenic
2	450	F	No	Not tested	No	NA	No	No	NA	SDHD	c.82C>A	p.Pro28Thr		Uncertain significance
2	451	F	No	Not tested	No	NA	No	No	NA	SDHA	c.1616T>G	p.Ile539Ser		Uncertain significance
2	452	F	No	Not tested	No	NA	No	No	NA	SDHA	c.456G>A		Silent	Uncertain significance	NF1	c.7235C>T	p.Thr2412Ile	Favor polymorphism
2	453	M	No	Not tested	No	NA	No	No	NA	SDHA	c.704T>C	p.Ile235Thr		Uncertain significance
2	455	M	No	Not tested	No	NA	No	No	NA	SDHA			5'UTR_EX9dup	Uncertain significance
2	456	F	No	Not tested	No	NA	No	No	NA	SDHA	c.499A>C	p.Lys167Gln		Uncertain significance
2	457	M	No	Not tested	No	NA	No	No	NA	SDHA	c.456+6G>T		Intronic	Favor polymorphism
2	458	F	No	Not tested	No	NA	No	No	NA	SDHA	c.830C>T	p.Thr277Met		Favor polymorphism
2	459	F	No	Not tested	No	NA	No	No	NA	SDHC	c.397C>T	p.Arg133*		Pathogenic
2	460	F	No	Not tested	No	NA	No	No	NA	SDHD	c.335C>T	p.T112I		Uncertain significance
2	461	F	No	Not tested	No	NA	No	No	NA	SDHD	c.242C>T	p.P81L		Pathogenic
2	462	M	No	Not tested	No	NA	No	No	NA	SDHD	c.242C>T	p.P81L		Pathogenic
2	463	F	No	Not tested	No	NA	No	No	NA	SDHD	c.242C>T	p.P81L		Pathogenic
2	464	F	No	Not tested	No	NA	No	No	NA	SDHA	c.955A>C	p.I319L		Uncertain significance
2	465	F	No	Not tested	No	NA	No	No	NA	SDHAF2	C.52A>G	p.Arg18Gly		Uncertain significance	MAX	c.71A>G	p.Lys24Arg
2	466	F	No	Not tested	No	NA	No	No	NA	SDHA	c.1039A>G	p.M347V		Uncertain significance
2	467	F	No	Not tested	No	NA	No	No	NA	SDHA	c.1039A>G	p.Met347Val		Uncertain significance
2	468	F	No	Not tested	No	NA	No	No	NA	SDHD	c.118A>C	p.I40L		Favor Polymorphism
2	469	F	Yes	Not tested	PGL	61	No	No	NA	SDHB	c.725G>A	p.R242H		Pathogenic
2	471	M	No	Not tested	No	NA	No	No	NA	SDHA	c.1913C>T	p.T638I		Uncertain significance
2	472	M	No	Not tested	No	NA	No	No	NA	SDHC	c.193A>G	p.Met65Val		Uncertain significance
2	473	M	No	Not tested	No	NA	No	No	NA	SDHC	c.264G>A		Silent	Favor polymorphism
2	474	F	No	Not tested	No	NA	No	No	NA	SDHB	c.50C>T	p.T17I		Uncertain significance
2	475	M	No	Not tested	No	NA	No	No	NA	SDHD	c.242C>T	p.P81L		Pathogenic
2	476	F	No	Not tested	No	NA	No	No	NA	SDHB	c.688dupC	p.R230Pfs*26		Pathogenic
2	478	M	No	Not tested	No	NA	No	No	NA	SDHB	c.688dupC	p.R230Pfs*26		Pathogenic	SDHA	c.464A>G	p.N155S	Uncertain significance
2	479	M	No	Not tested	No	NA	No	No	NA	SDHA	c.1534C>T	p.R512*		Pathogenic
2	480	F	No	Not tested	No	NA	No	No	NA	SDHA	c.955A>C	p.I319L		Uncertain significance
2	481	F	No	Not tested	No	NA	No	No	NA	SDHA	c.955A>C	p.Ile319Leu		Uncertain significance
2	482	F	No	Not tested	No	NA	No	No	NA	SDHD	c.375G>T	p.K125N		Uncertain significance
2	483	F	No	Not tested	No	NA	No	No	NA	SDHA	c.1234G>T	p.Gly412Cys		Uncertain significance
2	485	F	No	Not tested	No	NA	No	No	NA	SDHB	c.380T>G	p.Ile127Ser		Pathogenic
2	487	F	No	Not tested	No	NA	No	No	NA	SDHA	c.955A>C	p.Ile319Leu		Uncertain Significance
2	488	M	No	Not tested	No	NA	No	No	NA	SDHB	c.791C>A	p.A264E		Uncertain significance
2	489	M	No	Not tested	No	NA	No	No	NA	SDHA	c.1177G>T	p.Val393Leu		Favor polymorphism
2	490	F	No	Not tested	No	NA	No	No	NA	SDHB	c.482A>G	p.Asp161Gly		Uncertain significance
2	491	M	No	Father	No	NA	No	No	NA	SDHD	c.268_269delinsTT	p.Ala90Leu		Uncertain Significance
2	492	F	No	Not tested	No	NA	No	No	NA	SDHAF2	c.139A>G	p.M47V		Uncertain significance
2	493	M	No	Not tested	No	NA	No	No	NA	SDHA	c.217G>C	p.G73R		Uncertain significance
2	494	M	No	Not tested	No	NA	No	No	NA	SDHA	c.1919A>G	p.E640G		Uncertain significance
2	495	F	No	Not tested	No	NA	No	No	NA	SDHA	c.464A>G	p.N155S		Uncertain significance
2	496	M	No	Not tested	No	NA	No	No	NA	SDHA	c.1978G>A	p.Ala660Thr		Uncertain significance
2	497	F	No	Not tested	No	NA	No	No	NA	SDHD	c.10C>T	p.L4F		Uncertain significance
2	498	M	No	Not tested	No	NA	No	No	NA	SDHAF2	c.7G>T	p.V3L		Uncertain significance
2	499	F	No	Not tested	No	NA	No	No	NA	SDHA	c.505T>C	p.Y169H		Uncertain significance
2	500	M	No	Not tested	No	NA	No	No	NA	SDHB	c.380T>G	p.I127S		Pathogenic
2	501	M	No	Not tested	No	NA	No	No	NA	SDHC	c.377A>G	p.Tyr126Cys		Pathogenic
2	502	M	No	Not tested	No	NA	No	No	NA	SDHB			Deletion (Exon 1)	Pathogenic
2	503	F	No	Not tested	No	NA	No	No	NA	SDHC	c.264G>A		silent	Uncertain significance
2	504	F	No	Not tested	No	NA	No	No	NA	SDHA	c.914G>A	p.Cys305Tyr		Uncertain significance
2	505	M	No	Not tested	No	NA	No	No	NA	SDHA	c.457-2A>G		Splice acceptor	Suspected deleterious
2	506	M	No	Not tested	No	NA	No	No	NA	SDHC	c.377A>G	p.Y126C		Suspected deleterious
2	507	M	No	Not tested	No	NA	No	No	NA	SDHA	c.1273G>A	p.Val425Met		Uncertain significance
2	508	F	No	Not tested	No	NA	No	No	NA	SDHA	c.1915C>G	p.L639V		Uncertain significance
2	509	F	No	Not tested	No	NA	No	No	NA	SDHD	c.121C>T	p.Pro41Ser		Uncertain significance
2	510	F	No	Not tested	No	NA	No	No	NA	SDHD	c.118A>C	p.I40L		Favor Polymorphism
2	511	F	No	Not tested	No	NA	No	No	NA	SDHAF2	c.7G>T	p.V3L		Uncertain significance
2	512	M	No	Not tested	No	NA	No	No	NA	SDHA	c.91C>T	p.R31*		Pathogenic
2	514	F	No	Not tested	No	NA	No	No	NA	SDHA	c.499A>C	p.Lys167Gln		Uncertain significance
2	515	F	No	Not tested	No	NA	No	No	NA	SDHA	c.1453A>G	p.Lys485Glu		Uncertain significance	SDHA	c.1591G>A	p.Val531Met	Uncertain significance		SDHA	c.994C>G	p.Pro332Ala		Uncertain significance
2	516	M	No	Not tested	No	NA	No	No	NA	SDHA	c.1978G>A	p.Ala660Thr		Uncertain significance
2	517	F	No	Not tested	No	NA	No	No	NA	SDHB	c.251_252insAlu			Suspected deleterious
2	518	F	Yes	Not tested	PGL	43	No	No	NA	SDHD	c.266_267dupCT	p.A90Lfs*46		Pathogenic
2	520	F	Yes	Not tested	PGL	66	No	No	NA	SDHC	c.397C>T	p.R133*		Pathogenic
2	521	F	No	Not tested	No	NA	No	No	NA	SDHA	c.955A>C	p.Ile319Leu		Uncertain significance
2	522	F	No	Not tested	No	NA	No	No	NA	SDHB	c.688dupC	p.R230Pfs*26		Pathogenic
2	525	M	No	Not tested	No	NA	No	No	NA	SDHC	c.98C>T	p.Thr33Met		Uncertain significance
2	526	M	No	Not tested	No	NA	No	No	NA	SDHA	c.188A>G	p.Asp63Gly		Uncertain significance
2	527	F	No	Not tested	No	NA	No	No	NA	SDHA	c.188A>G	p.Asp63Gly		Uncertain Significance
2	528	F	No	Not tested	No	NA	No	No	NA	SDHA	c.188A>G	p.Asp63Gly		Uncertain Significance
2	529	M	No	Not tested	No	NA	No	No	NA	SDHA	c.188A>G	p.Asp63Gly		Uncertain Significance
2	530	F	No	Not tested	No	NA	No	No	NA	SDHA	c.106A>G	p.Thr36Ala		Uncertain significance
2	531	F	No	Not tested	No	NA	No	No	NA	SDHA	c.1951G>A	p.Glu651Lys		Uncertain significance
2	532	F	No	Not tested	No	NA	No	No	NA	SDHC	c.43C>T	p.Arg15*		Pathogenic
2	533	M	No	Not tested	No	NA	No	No	NA	SDHD	c.479G>T	p.*160LEXT*3		Uncertain significance
2	534	F	No	Not tested	No	NA	No	No	NA	SDHC	c.15G>T	p.L5F		Uncertain significance
2	535	M	No	Not tested	No	NA	No	No	NA	SDHC	c.15G>T	p.L5F		Uncertain Significance
2	536	M	No	Not tested	No	NA	No	No	NA	SDHC	c.15G>T	p.Leu5Phe		Uncertain Significance
2	537	F	No	Not tested	No	NA	No	No	NA	SDHC	c.7G>T	p.Ala3Ser		Uncertain Significance
2	538	M	No	Not tested	No	NA	No	No	NA	SDHA	c.739A>G	p.Ile247Val		Favor polymorphism
2	539	M	No	Not tested	No	NA	No	No	NA	SDHB	c.178A>G	p.Thr60Ala		Uncertain significance
2	540	M	No	Not tested	No	NA	No	No	NA	SDHB	c.50C>T	p.Thr17Ile		Uncertain Significance
2	541	F	No	Not tested	No	NA	No	No	NA	SDHB	c.326A>G	p.Asn109Ser		Uncertain Significance
2	542	F	No	Not tested	No	NA	No	No	NA	SDHA	c.1122G>T	p.E374D		Uncertain Significance
2	543	M	No	Not tested	No	NA	No	No	NA	SDHB	c.782A>C	p.Lys261Thr		Uncertain significance
2	544	F	No	Not tested	No	NA	No	No	NA	SDHC	c.397C>T	p.Arg133*		Pathogenic
2	545	F	No	Not tested	No	NA	No	No	NA	SDHA	c.1936G>A	p.D646N		Uncertain Significance
2	546	F	No	Not tested	No	NA	No	No	NA	SDHA	c.1001C>T	p.Ala334Val		Uncertain Significance
2	547	F	No	Not tested	No	NA	No	No	NA	SDHA	c.91C>T	p.Arg31*		Pathogenic
2	548	F	No	Not tested	No	NA	No	No	NA	SDHB	c.79C>G	p.Arg27Gly		Favor polymorphism
2	549	F	No	Not tested	No	NA	No	No	NA	SDHC	c.397C>T	p.Arg133*		Pathogenic
2	550	F	No	Not tested	No	NA	No	No	NA	SDHA	c.91C>T	p.Arg31*		Pathogenic
2	551	F	No	Not tested	No	NA	No	No	NA	SDHB	c.79C>G	p.Arg27Gly		Favor polymorphism
2	552	F	No	Not tested	No	NA	No	No	NA	SDHB	c.440A>G	p.Tyr147Cys		Uncertain Significance
2	553	F	No	Not tested	No	NA	No	No	NA	SDHAF2	c.145_147del	p.Glu49del		Uncertain Significance	VHL	c.5C>T	p.Pro2Leu	Favor polymorphism
2	554	M	No	Not tested	No	NA	No	No	NA	SDHC	c.7G>T	p.Ala3Ser		Uncertain Significance
2	555	F	No	Not tested	No	NA	No	No	NA	SDHA	c.919A>G	p.Ile307Val		Uncertain Significance
2	556	F	No	Not tested	No	NA	No	No	NA	SDHA	c.698G>T	p.Gly233Val		Uncertain Significance
2	557	F	No	Not tested	No	NA	No	No	NA	SDHA	c.464A>G	p.Asn155Ser		Uncertain Significance
2	558	F	No	Not tested	No	NA	No	No	NA	SDHB	c.79C>G	p.Arg27Gly		Favor polymorphism
2	559	F	No	Not tested	No	NA	No	No	NA	SDHA	c.1432_1432+1del		splice site	Suspected deleterious
2	560	F	No	Not tested	No	NA	No	No	NA	SDHA	c.1064+5G>C		Intronic	Uncertain Significance
2	561	F	No	Not tested	No	NA	No	No	NA	SDHA	c.704T>C	p.I235T		Uncertain Significance
2	562	F	No	Not tested	No	NA	No	No	NA	SDHB	c.423C>T		Silent	Uncertain Significance
2	563	F	No	Not tested	No	NA	No	No	NA	SDHA	c.1534C>T	p.Arg512*		Pathogenic
2	564	M	No	Not tested	No	NA	No	No	NA	SDHA	c.373G>C	p.Asp125His		Uncertain significance
2	565	F	No	Not tested	No	NA	No	No	NA	SDHB	c.529C>T	p.Arg177Cys		Uncertain Significance
2	566	M	No	Not tested	No	NA	No	No	NA	SDHA	c.835A>T	p.Met279Leu		Uncertain Significance
2	567	F	No	Not tested	No	NA	No	No	NA	SDHB	c.268C>T	p.Arg90*		Pathogenic
2	569	F	No	Not tested	No	NA	No	No	NA	SDHA	c.1753C>T	p.Arg585Trp		Pathogenic
2	570	F	No	Not tested	No	NA	No	No	NA	SDHA	c.1753C>T	p.Arg585Trp		Pathogenic
2	571	M	Yes	Not tested	PGL	28	No	No	NA	SDHB	c.598dup	p.Trp200Leufs*22		Pathogenic	SDHA	c.994C>T	p.Pro332Ser	Uncertain Significance
2	575	M	No	Not tested	No	NA	No	No	NA	SDHA	c.145G>C	p.Asp49His		Uncertain Significance
2	576	F	No	Not tested	No	NA	No	No	NA	SDHA	c.91C>T	p.Arg31*		Pathogenic
2	577	F	No	Not tested	No	NA	No	No	NA	SDHC	c.292T>G	p.Ser98Ala		Uncertain Significance
2	578	F	No	Not tested	No	NA	No	No	NA	SDHB	c.35G>C	p.Arg12Pro		Uncertain Significance
2	579	F	No	Not tested	No	NA	No	No	NA	SDHA	c.704T>C	p.Ile235Thr		Uncertain Significance
2	580	F	No	Not tested	No	NA	No	No	NA	SDHA	c.464A>G	p.Asn155Ser		Uncertain Significance
2	581	M	No	Not tested	No	NA	No	No	NA	SDHD	c.53C>T	p.Ala18Val		Uncertain Significance
2	582	F	No	Not tested	No	NA	No	No	NA	SDHAF2	c.7G>T	p.Val3Leu		Uncertain Significance
2	583	F	No	Not tested	No	NA	No	No	NA	SDHA	c.1273G>A	p.Val425Met		Uncertain Significance
2	584	F	No	Not tested	No	NA	No	No	NA	SDHB	c.30G>T	p.Arg10Ser		Uncertain Significance
2	585	F	No	Not tested	No	NA	No	No	NA	SDHB	c.14T>G	p.Val5Gly		Uncertain Significance
2	586	F	No	Not tested	No	NA	No	No	NA	SDHC	c.295T>C	p.Tyr99His		Uncertain Significance
2	587	F	No	Not tested	No	NA	No	No	NA	SDHC	c.15G>T	p.Leu5Phe		Uncertain Significance
2	588	F	No	Not tested	No	NA	No	No	NA	SDHD	c.53C>T	p.Ala18Val		Uncertain Significance
2	589	M	No	Not tested	No	NA	No	No	NA	SDHB	c.50C>T	p.T17I		Uncertain Significance
2	590	M	No	Not tested	No	NA	No	No	NA	SDHB	c.440A>G	p.Tyr147Cys		Uncertain significance
2	591	F	No	Not tested	No	NA	No	No	NA	SDHD	c.53C>T	p.Ala18Val		Uncertain Significance
2	592	M	No	Not tested	No	NA	No	No	NA	SDHAF2	c.341A>G	p.Asn114Ser		Uncertain Significance
2	593	M	No	Not tested	No	NA	No	No	NA	SDHC	c.397C>T	p.Arg133*		Pathogenic
2	594	M	No	Not tested	No	NA	No	No	NA	SDHD	c.400T>G	p.Leu134Val		Uncertain Significance
2	595	F	No	Not tested	No	NA	No	No	NA	SDHA	c.649G>C	p.Val217Leu		Uncertain Significance
2	596	M	No	Not tested	No	NA	No	No	NA	SDHB	c.440A>G	p.Tyr147Cys		Uncertain Significance	SDHB	c.307A>G	p.Met103Val	Uncertain Significance
2	597	M	No	Not tested	No	NA	No	No	NA	SDHD	c.422A>G	p.Tyr141Cys		Uncertain Significance
2	598	F	No	Not tested	No	NA	No	No	NA	SDHA	c.1724C>T	p.Ala575Val		Uncertain Significance
2	599	M	No	Not tested	No	NA	No	No	NA	SDHA	c.1272C>G	p.His424Gln		Uncertain Significance
2	600	F	No	Not tested	No	NA	No	No	NA	SDHA	c.1771G>A	p.Ala591Thr		Uncertain Significance
2	601	F	No	Not tested	No	NA	No	No	NA	SDHA	c.1300G>A	p.Gly434Ser		Uncertain Significance
2	602	F	No	Not tested	No	NA	No	No	NA	SDHB	c.50C>T	p.Thr17Ile		Uncertain Significance
2	603	M	No	Not tested	No	NA	No	No	NA	SDHA	c.1753C>T	p.Arg585Trp		Pathogenic
2	604	F	No	Not tested	No	NA	No	No	NA	SDHC	c.15G>T	p.L5F		Uncertain Significance
2	605	M	No	Not tested	No	NA	No	No	NA	SDHA	c.724G>A	p.Gly242Arg		Uncertain Significance
2	606	M	No	Not tested	No	NA	No	No	NA	SDHA	c.724G>A	p.Gly242Arg		Uncertain Significance
2	607	M	No	Not tested	No	NA	No	No	NA	SDHA	c.724G>A	p.Gly242Arg		Uncertain Significance
2	608	M	No	Not tested	No	NA	No	No	NA	SDHA	c.91C>T	p.R31*		Pathogenic
2	609	M	No	Not tested	No	NA	No	No	NA	SDHA	c.1654T>G	p.F552V		Uncertain significance
2	610	F	No	Not tested	No	NA	No	No	NA	SDHA	c.706G>A	p.Ala236Thr		Uncertain Significance
2	611	F	No	Not tested	No	NA	No	No	NA	SDHA	c.1663+3G>C		Intronic	Suspected deleterious
2	612	F	Yes	Not tested	PG-benign	44	No	No	NA	SDHB	c.744C>G	p.Asn248Lys		Suspected deleterious
2	613	F	No	Not tested	No	NA	No	No	NA	SDHB	c.744C>G	p.N248K		Suspected Deleterious
2	614	F	No	Not tested	No	NA	No	No	NA	SDHA	c.1919A>G	p.Glu640Gly		Favor polymorphism
2	615	M	No	Not tested	No	NA	No	No	NA	SDHA	c.155C>T	p.S52F		Uncertain Significance
2	616	F	No	Not tested	No	NA	No	No	NA	SDHA	c.1150T>G	p.S384A		Uncertain Significance
2	617	M	No	Not tested	No	NA	No	No	NA	SDHC	c.7G>T	p.Ala3Ser		Uncertain Significance
2	618	F	No	Not tested	No	NA	No	No	NA	SDHA	c.1A>G	p.Met1?		Pathogenic
2	619	F	No	Not tested	No	NA	No	No	NA	SDHA	c.205G>A	p.Ala69Thr		Uncertain Significance
2	620	M	No	Not tested	No	NA	No	No	NA	SDHA	c.1526_1527delinsGA	p.Ser509*		Pathogenic
2	621	F	Yes	Not tested	PGL	39	No	No	NA	SDHB	c.725G>A	p.R242H		Pathogenic
2	622	F	No	Not tested	No	NA	No	No	NA	SDHAF2	c.139A>G	p.Met47Val		Uncertain Significance
2	623	F	No	Not tested	No	NA	No	No	NA	SDHB	c.14T>G	p.Val5Gly		Uncertain Significance
2	624	F	No	Not tested	No	NA	No	No	NA	SDHD	c.341A>G	p.Tyr114Cys		Pathogenic
2	625	M	No	Not tested	No	NA	No	No	NA	SDHC	c.15G>T	p.L5F		Uncertain Significance
2	626	F	No	Not tested	No	NA	No	No	NA	SDHB	c.178A>G	p.Thr60Ala		Uncertain Significance
2	627	F	Yes	Not tested	PGL	42	No	No	NA	SDHB	c.137G>A	p.Arg46Gln		Pathogenic
2	628	M	No	Not tested	No	NA	No	No	NA	SDHB	c.137G>A	p.Arg46Gln		Pathogenic
2	629	F	No	Not tested	No	NA	No	No	NA	SDHA	c.1273G>A	p.Val425Met		Uncertain Significance
2	630	F	No	Not tested	No	NA	No	No	NA	SDHA	c.1429C>T	p.Pro477Ser		Uncertain Significance
2	631	F	No	Not tested	No	NA	No	No	NA	SDHAF2	c.355dup	p.Tyr119Leufs*8		Uncertain Significance
2	632	F	No	Not tested	No	NA	No	No	NA	SDHB	c.823_825del	p.Glu275del		Uncertain significance
2	633	F	No	Not tested	No	NA	No	No	NA	SDHAF2	c.330C>A	p.Asn110Lys		Uncertain significance	RET	c.1759+10G>T		Uncertain significance	intronic
2	634	F	No	Not tested	No	NA	No	No	NA	SDHB	c.440A>G	p.Tyr147Cys		Uncertain significance
2	635	F	No	Not tested	No	NA	No	No	NA	SDHAF2			Deletion Exons 2-3	Uncertain significance
2	636	F	No	Not tested	No	NA	No	No	NA	SDHB	c.41C>T	p.Pro14Leu		Uncertain Significance
2	637	F	No	Not tested	No	NA	No	No	NA	SDHB	c.79C>G	p.Arg27Gly		Favor polymorphism
2	638	F	No	Not tested	No	NA	No	No	NA	SDHA	c.155C>T	p.Ser52Phe		Uncertain Significance
2	639	F	No	Not tested	No	NA	No	No	NA	SDHC	c.264G>A		Silent	Favor polymorphism
2	640	F	No	Not tested	No	NA	No	No	NA	SDHA	c.512G>A	p.Arg171His		Uncertain significance
2	641	F	No	Not tested	No	NA	No	No	NA	SDHD	c.53C>T	p.Ala18Val		Uncertain Significance
2	642	F	No	Not tested	No	NA	No	No	NA	SDHB	c.418G>T	p.Val140Phe		Pathogenic
2	643	M	No	Not tested	No	NA	No	No	NA	SDHA	c.1753C>T	p.Arg585Trp		Pathogenic
2	644	F	No	Not tested	No	NA	No	No	NA	SDHA	c.919A>G	p.I307V		Uncertain Significance
2	645	F	No	Not tested	No	NA	No	No	NA	SDHA	c.1753C>T	p.Arg585Trp		Pathogenic
2	646	F	No	Not tested	No	NA	No	No	NA	SDHAF2	c.199del	p.Arg67Glufs*31		Pathogenic
2	647	M	No	Not tested	No	NA	No	No	NA	SDHA	c.91C>T	p.Arg31*		Pathogenic
2	648	F	No	Not tested	No	NA	No	No	NA	SDHA	c.970G>A	p.Glu324Lys		Uncertain Significance
2	649	M	No	Not tested	No	NA	No	No	NA	SDHC	c.98C>T	p.T33M		Uncertain significance
2	650	F	No	Not tested	No	NA	No	No	NA	SDHB	c.725G>A	p.Arg242His		Pathogenic
2	651	F	No	Not tested	No	NA	No	No	NA	SDHA	c.1273G>T	p.Val425Leu		Uncertain significance	VHL	c.598C>T	p.Arg200Trp	Pathogenic
2	652	M	No	Not tested	No	NA	No	No	NA	SDHC	c.397C>T	p.Arg133*		Pathogenic
2	653	F	No	Not tested	No	NA	No	No	NA	SDHC	c.397C>T	p.Arg133*		Pathogenic
2	654	F	No	Not tested	No	NA	No	No	NA	SDHC	c.397C>T	p.Arg133*		Pathogenic
2	655	F	No	Not tested	No	NA	No	No	NA	SDHC	c.397C>T	p.Arg133*		Pathogenic
2	656	F	No	Not tested	No	NA	No	No	NA	SDHC	c.397C>T	p.Arg133*		Pathogenic
2	657	M	No	Not tested	No	NA	No	No	NA	SDHC	c.397C>T	p.Arg133*		Pathogenic
2	659	M	No	Not tested	No	NA	No	No	NA	SDHA	c.91C>T	p.Arg31*		Pathogenic
2	660	F	No	Not tested	No	NA	No	No	NA	SDHA	c.1696C>G	p.L566V		Uncertain significance
2	661	F	No	Mother	No	NA	No	No	NA	SDHD	c.242C>T	p.Pro81Leu		Pathogenic
